# Supplementary material for: Improvement of In Vivo Fluorescence Tools for Fast Monitoring of Freshwater Phytoplankton and Potentially Harmful Cyanobacteria
Source: Int J Environ Res Public Health. 2022 Oct 28;19(21):14075. doi: 10.3390/ijerph192114075 (PMC9658348; doi:10.3390/ijerph192114075)
Supplement: Supplementary file 1 [file ijerph-19-14075-s001.zip]

Archive with 1 entries (1 files):
- ijerph-1966027-supplementary.pdf
